# Supplementary material for: Bidirectional and Cross-Hemispheric Modulations of Face-Selective Neural Activity Induced by Electrical Stimulation within the Human Cortical Face Network
Source: Brain Sci. 2024 Sep 6;14(9):906. doi: 10.3390/brainsci14090906 (PMC11429542; doi:10.3390/brainsci14090906)
Supplement: Supplementary file 1 [file brainsci-14-00906-s001.zip]

Archive with 1 entries (1 files):
- brainsci-3140150-supplementary.pdf
